# Supplementary material for: The First Examples of [3+2] Cycloadditions with the Participation of (E)-3,3,3-Tribromo-1-Nitroprop-1-Ene
Source: Materials (Basel). 2022 Oct 28;15(21):7584. doi: 10.3390/ma15217584 (PMC9657535; doi:10.3390/ma15217584)
Supplement: Supplementary file 1 [file materials-15-07584-s001.zip]

Archive with 1 entries (1 files):
- materials-1978895-supplementary.pdf
